# Supplementary material for: Broadly Applicable, Virus-Free Dual Reporter Assay to Identify Compounds Interfering with Membrane Fusion: Performance for HSV-1 and SARS-CoV-2
Source: Viruses. 2022 Jun 21;14(7):1354. doi: 10.3390/v14071354 (PMC9322530; doi:10.3390/v14071354)
Supplement: Supplementary file 1 [file viruses-14-01354-s001.zip]

Archive with 1 entries (1 files):
- viruses-1737090-supplementary.pdf
